# Supplementary material for: Robust health-score based survival prediction for a neonatal mouse model of polymicrobial sepsis
Source: PLoS One. 2019 Jun 24;14(6):e0218714. doi: 10.1371/journal.pone.0218714 (PMC6590826; doi:10.1371/journal.pone.0218714)
Supplement: S1 Table — (XLSX) [file pone.0218714.s006.xlsx]

## Sheet: Sheet1
Method	GridSearch (No feature selection)	Correlation + GridSeach	Hypothesis + GridSearch	Model based + GridSearch
Logistic Regression	0.86	0.874	0.874	0.874
K Nearest Neighbor	0.827	0.833	0.851	0.856
Decision Tree	0.82	0.842	0.842	0.869
Random Forest	0.878	0.869	0.874	0.878
Gradient Boosting	0.883	0.887	0.887	0.883
XGBoost	0.883	0.892	0.892	0.887
Average	0.859	0.866	0.87	0.875
