# Supplementary material for: Robust health-score based survival prediction for a neonatal mouse model of polymicrobial sepsis
Source: PLoS One. 2019 Jun 24;14(6):e0218714. doi: 10.1371/journal.pone.0218714 (PMC6590826; doi:10.1371/journal.pone.0218714)
Supplement: S2 Table — Confusion matrix demonstrating the predictive capacity of the classifier when applied to a never seen dataset of 21 neonatal mice challenged with the cecal slurry model of sepsis. The classifier accurately categorized 9/11 survivors and 9/10 non-survivors, in line with the internal cross-validation set. (XLSX) [file pone.0218714.s007.xlsx]

## Sheet: Sheet1
True class
Survivor	9	2
Non-survivor	1	9
	Survivor	Non-Survivor
	Predicted class
