# Supplementary material for: Robust health-score based survival prediction for a neonatal mouse model of polymicrobial sepsis
Source: PLoS One. 2019 Jun 24;14(6):e0218714. doi: 10.1371/journal.pone.0218714 (PMC6590826; doi:10.1371/journal.pone.0218714)
Supplement: S3 Table — Hyperparameters must be set prior to initiating the training process and are critical to constructing a robust classifier. (XLSX) [file pone.0218714.s008.xlsx]

## Sheet: Sheet1
Algorithm	Hyperparameters
Logistic Regression	Inverse of regularization strength, penalty (L1 or L2 regularization)
K Nearest Neighbors	Number of neighbors to use by default
Decision Trees	Maximum depth of the tree
Gradient Boosting	Number of boosting stages to perform, maximum depth of the tree, minimum number of samples required to be at a leaf node
Random Forest	Number of trees in the forest, maximum depth per tree
XGBoost	Number of the trees, maximum depth per tree, minimum sum of instance weight needed in a child, subsample ratio of the training instances, subsample ratio of columns when constructing each tree
